# Supplementary material for: Effects of Maternal Gut Microbiota-Targeted Therapy on the Programming of Nonalcoholic Fatty Liver Disease in Dams and Fetuses, Related to a Prenatal High-Fat Diet
Source: Nutrients. 2022 Sep 27;14(19):4004. doi: 10.3390/nu14194004 (PMC9573493; doi:10.3390/nu14194004)
Supplement: Supplementary file 1 [file nutrients-14-04004-s001.zip]

Archive with 4 entries (4 files):
- supplementary figure S1.tif
- supplementary figure S2.tif
- supplementary figure S3.tif
- Supplementary Tables(1).pdf
